# Supplementary material for: Convalescent Plasma for Hospitalized COVID-19 Patients: A Single-Center Experience
Source: Life (Basel). 2022 Mar 14;12(3):420. doi: 10.3390/life12030420 (PMC8950373; doi:10.3390/life12030420)
Supplement: Supplementary file 1 [file life-12-00420-s001.zip]

Archive with 1 entries (1 files):
- life-1626198-supplementary.pdf
